# Supplementary material for: High prevalence of plasmid-mediated Fosfomycin resistance in waterfowl-derived Escherichia coli strains: insights into genetic context and transmission dynamics in China
Source: Front Vet Sci. 2025 Mar 21;12:1481822. doi: 10.3389/fvets.2025.1481822 (PMC11969801; doi:10.3389/fvets.2025.1481822)
Supplement: Supplementary file 3 [file Data_Sheet_2.xlsx]

## Sheet: Sheet1
Table S2 Molecular characteristics of fosfomycin resistant strains
Strain name	ARGs	AMR	phylogenetic group	ST
BAS3	blaTEM/fosA7	FOS/SMZ	A	ST1727
BAS5	aphA1/cmlA/floR/qnrS/sul2/blaTEM/tetA/tetB/fosA7	FOS/AMP/FLM/AMK/GEN/ENR/TET	D	ST847
ZY1	aac(6')-ib-cr/aphA1/cmlA/qnrS/rmtB/sul2/tetA/fosA7	FOS/OFX/CTX/AMP/FLM/NIT/AMK/GEN/ENR/TET	C	ST2741
BAQ1	aphA1/qnrS/fosA3	FOS/AMP/FLM	C	ST1001
SAQ9	aphA1/floR/qnrS/blaTEM/tetA/fosA	FOS/OFX/AMP/FLM/AMK/GEN/ENR/TET	D	ST3274
BHC4	cmlA/floR/qnrA/qnrS/blaTEM/tetA/fosA3	FOS/CTX/AMP/SMZ/FLM/AMK/GEN/TET	B2	ST1421
STC1	aphA1/cmlA/blaCTX-M/floR/rmtB/sul2/blaTEM/tetA/fosA3	FOS/OFX/CTX/AMP/FLM/AMK/GEN/CAZ/TET	D	ST34
STC8	aphA1/blaCTX-M/floR/sul2/tetA/fosA3	FOS/OFX/CTX/AMP/SMZ/FLM/NIT/CAZ/ENR/TET	A	ST23
STC9	aadA1/aphA1/cmlA/floR/qnrS/sul1/sul2/tetB/fosA3	FOS/OFX/CTX/AMP/SMZ/FLM/CAZ/TET	E	ST297
STC11	aphA1/blaCTX-M/floR/qnrA/qnrS/fosA3	FOS/OFX/CTX/AMP/SMZ/FLM/GEN/CAZ/ENR	B2	ST1431
SL4	cmlA/blaCTX-M/qnrS/sul2/tetA/fosA3	FOS/OFX/CTX/AMP/SMZ/FLM/CAZ/ENR/TET/TGC	D	ST410
LIQ10	aphA1/cmlA/floR/qnrA/qnrS/sul2/tetA/fosa3	FOS/OFX/AMP/SMZ/FLM/ENR/TET	B2	ST710
LZQ1	aac(6')-ib-cr/aadA1/aphA1/cmlA/blaCTX-M/qnrS/sul2/tetA/fosA3	FOS/OFX/CTX/AMP/SMZ/FLM/NIT/ENR/TET/PB	D	ST6828
LZ4	aac(6')-ib-cr/aphA1/blaCTX-M/floR/qnrA/qnrS/sul2/tetA/fosA3	FOS/CTX/AMP/SMZ/FLM/ENR/TET	B1	ST155
LZ7	aac(6')-ib-cr/aphA1/cmlA/blaCTX-M/floR/qnrS/sul2/blaTEM/tetA/fosA3	FOS/OFX/CTX/AMP/SMZ/FLM/NIT/CAZ/ENR/TET	B2	ST3274
BHE1	aac(6')-ib-cr/aphA1/sul1/sul2/blaTEM/tetA/fosA3	FOS/OFX/CTX/AMP/FLM/NIT/ENR/TET	A	ST48
BHE6	aadA1/aphA1/blaCTX-M/floR/qnrS/tetA/fosA3	FOS/OFX/CTX/AMP/SMZ/FLM/ENR/TET	A	ST48
LZT3	aac(6')-ib-cr/aphA1/floR/qnrS/sul2/sul3/blaTEM/tetA/fosA3	FOS/OFX/CTX/AMP/SMZ/FLM/GEN/ENR/TET/TGC	B1	ST155
LZT9	blaCTX-M/floR/sul2/blaTEM/tetA/fosA3	FOS/OFX/CTX/AMP/SMZ/FLM/ENR/TET/TGC	A	ST206
HLC2	aac(6')-ib-cr/aphA1/blaCTX-M/floR/qnrA/qnrS/tetA/fosA3	FOS/OFX/CTX/AMP/SMZ/FLM/AMK	A	ST48
HLC3	aac(6')-ib-cr/tetA/fosA3	FOS/CTX/AMP/SMZ/FLM/ENR/TET	C	ST48
HLC4	aac(6')-ib-cr/aphA1/blaCTX-M/qnrS/sul2/blaTEM/tetA/fosA3	FOS/OFX/CTX/AMP/SMZ/FLM/CAZ/ENR/TET	A	ST746
HLA1	aphA1/blaCTX-M/floR/qnrS/tetA/fosA3	FOS/CTX/AMP/FLM/NIT/ENR/TET	E	ST23
HLA2	aac(6')-ib-cr/aadA1/aphA1/blaCTX-M/floR/qnrS/sul1/sul2/blaTEM/tetA/fosA3	FOS/OFX/CTX/AMP/SMZ/FLM/NIT/ENR/TET	E	ST6827
HLA4	aac(3')-III/aphA1/cmlA/blaCTX-M/sul1/tetA/fosA3	FOS/CTX/AMP/SMZ/ENR/TET	E	ST4358
HLA6	aac(6')-ib-cr/aphA1/blaCTX-M/floR/qnrA/sul1/sul2/tetA/fosA3	FOS/OFX/CTX/AMP/SMZ/FLM/AMK/GEN/ENR/TET	B1	ST48
HLA9	aadA1/aphA1/blaCTX-M/floR/qnrS/sul1/sul2/tetA/fosA3	FOS/OFX/CTX/AMP/SMZ/FLM/ENR/TET	A	ST48
HLB1	aphA1/sul1/sul2/blaTEM/tetA/fosA3	FOS/SMZ/ENR/TET	B1	ST48
HLB4	aphA1/qnrS/sul2/blaTEM/tetA/fosA3	FOS/OFX/CTX/AMP/SMZ/FLM/ENR/TET	D	ST165
HLB5	aphA1/floR/qnrS/sul1/tetA/fosA3	FOS/OFX/CTX/AMP/SMZ/FLM/ENR/TET	E	ST206
HLB6	aac(6')-ib-cr/aadA1/aphA1/floR/qnrS/sul1/blaTEM/tetA/fosA3	FOS/OFX/CTX/AMP/SMZ/FLM/ENR/TET	E	ST6856
HLB7	aphA1/cmlA/floR/qnrS/sul1/tetA/fosA3	FOS/OFX/CTX/AMP/SMZ/FLM/ENR/TET	E	ST48
HLB9	aphA1/qnrS/blaTEM/tetA/fosA3	FOS/OFX/CTX/AMP/SMZ/FLM/ENR/TET	E	N/A
HLB14	aac(6')-ib-cr/aadA1/aphA1/floR/qnrA/qnrS/tetA/fosA3	FOS/CTX/AMP/SMZ/FLM/TET	B2	N/A
BHD2	aphA1/cmlA/blaCTX-M/blaTEM/fosA3	FOS/CTX/AMP/SMZ	A	ST4358
BHD5	aphA1/blaCTX-M/floR/qnrS/sul1/sul2/tetA/fosA3	FOS/OFX/CTX/AMP/SMZ/FLM/TET	D	ST11956
BHD6	blaCTX-M/floR/mcr-1.1/qnrS/blaTEM/tetA/fosA3	FOS/OFX/CTX/AMP/SMZ/FLM/CAZ/ENR/TET/PB	I/II	N/A
BHD8	aadA1/aphA1/cmlA/qnrA/qnrS/tetA/fosA3	FOS/CTX/AMP/SMZ/FLM/ENR/TET	B1	ST48
BHD11	aac(6')-ib-cr/aphA1/cmlA/blaCTX-M/qnrS/sul2/tetA/fosA3	FOS/OFX/CTX/AMP/SMZ/FLM/ENR/TET	B2	ST6856
HN2	aac(6')-ib-cr/aphA1/cmlA/blaCTX-M/sul1/blaTEM/tetA/fosA/fosA6/fosA10	FOS/OFX/CTX/AMP/FLM/NIT/TGC	B1	N/A
HN33	aphA1/blaCTX-M/qnrA/sul1/sul2/tetA/fosA3	FOS/CTX/AMP/SMZ/FLM/GEN/TET	B1	ST88
HN45	aphA1/cmlA/qnrA/qnrS/sul2/tetA/fosA3	FOS/CTX/AMP/SMZ/FLM/NIT/ENR/TET	B1	ST162
HN49	aphA1/blaCTX-M/qnrS/sul2/blaTEM/tetA/fosA3	FOS/OFX/CTX/AMP/FLM/NIT/TET	C	N/A
HN58	aac(3')-III/aphA1/blaCTX-M/qnrS/sul2/blaTEM/tetA/tetB/tetC/fosA3	FOS/OFX/CTX/AMP/FLM/NIT/GEN/ENR/TET	A	ST744
HN61	aac(3')-III/aphA1/blaCTX-M/floR/sul2/tetA/tetB/fosA3	FOS/OFX/CTX/AMP/SMZ/FLM/NIT/GEN/ENR/TET/TGC/PB	C	ST744
HN66	aac(6')-ib-cr/aac(3')-III/aphA1/floR/qnrA/qnrS/tetA/tetB/fosA3	FOS/OFX/CTX/AMP/SMZ/FLM/NIT/GEN/TET	A	ST453
HN68	aadA1/blaCTX-M/sul2/blaTEM/tetB/fosA3	FOS/OFX/CTX/AMP/SMZ/FLM/NIT/CAZ/ENR/TET	C	ST88
HN75	aac(3')-III/aadA1/aphA1/cmlA/blaCTX-M/floR/qnrA/qnrS/sul2/tetA/tetB/fosA3	FOS/CTX/AMP/SMZ/FLM/NIT/TET	B2	ST453
HN80	aadA1/aphA1/blaCTX-M/floR/qnrS/sul2/tetA/tetB/fosA3	FOS/OFX/CTX/AMP/FLM/GEN/CAZ/TET/PB	B1	ST88
HN84	cmlA/blaCTX-M/floR/sul2/blaTEM/tetA/tetB/fosA3	FOS/CTX/AMP/SMZ/FLM/CAZ/TET	B1	ST1158
HN110	aadA1/blaCTX-M/floR/qnrS/sul1/sul2/tetA/fosA3	FOS/CTX/AMP/SMZ/FLM/NIT/ENR/TET	B1	ST3856
HN116	blaCTX-M/floR/qnrS/sul1/sul2/tetA/fosA3	FOS/CTX/AMP/SMZ/FLM/NIT/AMK/GEN/CAZ/TET	B1	ST3856
HN128	blaCTX-M/floR/sul2/tetA/fosA3	FOS/CTX/AMP/SMZ/FLM/NIT/CAZ/TET	A	ST1158
HN148	aadA1/blaCTX-M/rmtB/fosA3	FOS/OFX/CTX/AMP/SMZ/FLM/NIT/TET/TGC/IPM/PB	A	N/A
HN158	blaCTX-M/rmtB/sul2/blaTEM/tetA/fosA3	FOS/OFX/CTX/AMP/SMZ/FLM/NIT/CAZ/TET/PB	A	ST1158
HN167	aphA1/blaCTX-M/floR/qnrA/qnrS/sul2/tetA/tetB/fosA3	FOS/CTX/AMP/FLM/GEN/CAZ/TET	C	ST1638
HN184	blaCTX-M/qnrS/sul1/sul2/blaTEM/tetA/fosA3	FOS/CTX/AMP/SMZ/FLM/NIT/CAZ/ENR/TET	D	ST3856
HN208	aadA1/cmlA/floR/rmtB/tetA/fosA	FOS/CTX/AMP/SMZ/FLM/NIT/TET/TGC/PB	B1	N/A
HN213	floR/qnrS/sul2/tetA/fosA3	FOS/CTX/AMP/SMZ/FLM/CAZ/TET	C	ST1158
HN216	aadA1/rmtB/blaTEM/fosA	FOS/OFX/CTX/AMP/FLM/NIT/GEN/TET/TGC/IPM/PB	C	ST10
HN217	aphA1/blaCTX-M/floR/qnrS/sul2/blaTEM/tetA/tetB/fosA3	FOS/OFX/CTX/AMP/SMZ/FLM/NIT/GEN/CAZ/ENR/TET	C	ST1638
HN218	aphA1/floR/sul2/blaTEM/tetA/tetB/fosA3/fosA10	FOS/OFX/CTX/AMP/FLM/GEN/CAZ/ENR/TET/PB	B1	ST155
HN237	aphA1/cmlA/SHV/sul1/blaTEM/fosA/fosA3	FOS/AMP/SMZ/NIT/ENR/TGC	A	N/A
HN258	aadA1/aphA1/cmlA/qnrS/sul2/blaTEM/tetA/fosA3	FOS/CTX/AMP/SMZ/FLM/GEN/ENR/TET	A	ST2178
HN265	aphA1/floR/sul1/sul2/blaTEM/tetA/fosA3	FOS/OFX/CTX/AMP/SMZ/FLM/AMK/GEN/ENR/TET	C	ST162
HN279	aphA1/cmlA/blaCTX-M/floR/qnrS/blaTEM/tetA/tetB/fosA3	FOS/CTX/AMP/SMZ/FLM/CAZ/TET	A	N/A
HN289	aac(6')-ib-cr/aphA1/cmlA/floR/qnrS/SHV/sul2/blaTEM/fosA3/fosA6	FOS/OFX/CTX/AMP/SMZ/FLM/NIT/AMK/GEN/CAZ/ENR/TET	A	ST1286
HN290	aac(6')-ib-cr/aphA1/floR/rmtB/sul2/blaTEM/tetA/fosA3	FOS/OFX/CTX/AMP/SMZ/FLM/NIT/CAZ/ENR/TET	A	ST3107
HN334	cmlA/floR/qnrS/rmtB/sul2/blaTEM/tetA/fosA3	FOS/OFX/CTX/AMP/SMZ/FLM/NIT/AMK/GEN/CAZ/ENR/TET	A	ST1286
HN336	aadA1/cmlA/blaCTX-M/qnrS/rmtB/sul2/blaTEM/tetA/tetB/fosA3	FOS/OFX/CTX/AMP/SMZ/FLM/NIT/AMK/GEN/CAZ/ENR/TET	A	ST1286
JA36	aphA1/blaCTX-M/qnrS/sul2/blaTEM/tetA/tetB/fosA3	FOS/OFX/CTX/AMP/SMZ/FLM/CAZ	C	ST206
JA37	aadA1/blaCTX-M/floR/sul2/blaTEM/tetA/fosA3	FOS/CTX/AMP/SMZ/FLM/CAZ	E	N/A
JA38	aphA1/blaCTX-M/qnrS/sul2/blaTEM/tetA/tetB/fosA3	FOS/OFX/CTX/AMP/SMZ/FLM/CAZ/TET	C	ST10
JA41	aphA1/blaCTX-M/floR/qnrS/sul2/blaTEM/tetA/fosA3	FOS/CTX/AMP/SMZ/FLM/CAZ/TET	D	ST2491
JA44	aadA1/aphA1/floR/sul2/blaTEM/tetA/fosA3	FOS/AMP/SMZ/FLM/TET	B1	ST6781
JA51	aadA1/blaCTX-M/floR/fosA3	FOS/OFX/CTX/AMP/ENR	B1	ST4380
JA58	aac(3')-III/aadA1/floR/sul2/fosA3	FOS/CTX/AMP/SMZ/FLM/NIT/CAZ/ENR/TGC/IPM/PB	A	ST4380
JA89	aadA1/floR/rmtB/sul2/blaTEM/fosA	FOS/CTX/AMP/SMZ/FLM/NIT/AMK/ENR/TET/TGC/IPM	B1	N/A
JA95	aadA1/floR/rmtB/sul1/sul2/blaTEM/fosA/fosA3	FOS/CTX/AMP/SMZ/FLM/NIT/ENR/TET/TGC/IPM/PB	A	N/A
JA96	aadA1/rmtB/sul2/blaTEM/fosA	FOS/OFX/CTX/AMP/SMZ/FLM/NIT/ENR/TET/TGC/IPM/PB	N/A	N/A
JA97	aadA1/floR/rmtB/sul1/sul2/blaTEM/fosA	FOS/CTX/AMP/SMZ/FLM/NIT/ENR/TET/TGC/IPM/PB	A	N/A
JA98	aadA1/floR/rmtB/sul1/sul2/blaTEM/fosA	FOS/OFX/CTX/AMP/SMZ/FLM/NIT/GEN/ENR/TET/TGC/IPM/PB	E	N/A
JA99	aadA1/aphA1/floR/rmtB/blaTEM/tetA/fosA3	FOS/AMP/FLM/ENR/TET	A	ST10
JA100	aac(3')-III/aadA1/aphA1/blaTEM/fosA3	FOS/CTX/AMP/FLM/NIT/TET/TGC/PB	A	N/A
YA14	aphA1/floR/sul1/sul2/fosA	FOS/CTX/AMP/SMZ/FLM/NIT/ENR/TET/TGC/IPM/PB	A	N/A
YA16	aadA1/aphA1/blaCTX-M/floR/qnrS/sul2/tetA/fosA3	FOS/CTX/AMP/SMZ/FLM/CAZ/TET	A	ST3231
YA18	aadA1/qnrS/sul2/tetA/fosA3	FOS/CTX/AMP/SMZ/FLM/GEN/CAZ/ENR/TET	C	ST457
YA56	aac(6')-ib-cr/aphA1/floR/qnrA/qnrS/sul1/sul2/tetA/fosA3	FOS/OFX/CTX/AMP/SMZ/FLM/ENR/TET	A	ST4684
YA60	aphA1/cmlA/floR/qnrS/sul2/blaTEM/tetA/fosA3	FOS/OFX/CTX/AMP/SMZ/FLM/AMK/GEN/ENR/TET	C	ST162
LA3	aac(6')-ib-cr/aac(3')-III/aadA1/blaCTX-M/blaNDM/floR/sul1/sul2/tetA/fosA3	FOS/OFX/CTX/AMP/SMZ/FLM/NIT/GEN/CAZ/ENR/TET/IPM	A	ST8128
LA21	aac(6')-ib-cr/aphA1/cmlA/blaCTX-M/qnrS/rmtB/sul2/tetA/fosA3	FOS/OFX/CTX/AMP/SMZ/FLM/NIT/AMK/GEN/CAZ/ENR/TET	F	ST10
LA24	aphA1/qnrS/rmtB/blaTEM/tetA/fosA3	FOS/OFX/CTX/AMP/FLM/ENR/TET/TGC	A	ST6790
LA33	aadA1/aphA1/cmlA/floR/blaTEM/tetA/fosA3	FOS/OFX/CTX/AMP/FLM/TET	A	ST206
LA39	aphA1/cmlA/blaTEM/tetA/fosA3	FOS/OFX/CTX/AMP/FLM/TET	A	ST2929
LA44	aac(3')-III/aadA1/aphA1/cmlA/floR/blaTEM/tetA/fosA3	FOS/CTX/AMP/SMZ/FLM/TET	A	ST10
LA48	aadA1/cmlA/blaCTX-M/floR/qnrS/sul2/blaTEM/tetA/fosA3	FOS/OFX/CTX/AMP/SMZ/FLM/GEN/TET	A	ST95
LA61	aac(6')-ib-cr/aadA1/aphA1/cmlA/blaCTX-M/qnrS/sul1/blaTEM/tetA/fosA3	FOS/CTX/AMP/SMZ/FLM/TET	C	ST48
LA66	aac(6')-ib-cr/aadA1/aphA1/cmlA/blaCTX-M/floR/sul1/blaTEM/fosA3	FOS/OFX/CTX/AMP/SMZ/FLM/NIT/TET	C	ST1638
LA86	aac(6')-ib-cr/aphA1/blaCTX-M/floR/qnrS/rmtB/sul2/blaTEM/tetA/fosA3	FOS/OFX/CTX/AMP/SMZ/FLM/TET	B1	ST13857
LA91	aac(6')-ib-cr/cmlA/blaCTX-M/blaTEM/fosA3	FOS/AMP/FLM/NIT/TET	A	ST5834
